# Supplementary material for: Hands-on immunology: Engaging learners of all ages through tactile teaching tools
Source: Front Microbiol. 2022 Aug 25;13:966282. doi: 10.3389/fmicb.2022.966282 (PMC9453673; doi:10.3389/fmicb.2022.966282)
Supplement: Supplementary file 3 [file Table_3.XLSX]

## Sheet: Generic Hake and Cohen calculat
		1=correct, 0=incorrect						1=correct, 0=incorrect						1=correct, 0=incorrect						1=correct, 0=incorrect
		Q2 Pre	Q2 Post	Gain				Q4 Pre	Q4 Post	Gain				Q6 Pre	Q6 Post	Gain				Q7 Pre	Q7 Post	Gain
	1	1	1	0			1	1	1	0			1	1	0	-1			1	1	1	0
	2	1	1	0			2	1	1	0			2	1	1	0			2	1	1	0
	3	1	1	0			3	1	1	0			3	1	1	0			3	1	1	0
	4	1	1	0			4	1	1	0			4	1	1	0			4	1	1	0
	5	0	1	1			5	1	1	0			5	1	0	-1			5	1	1	0
	6	1	1	0			6	1	1	0			6	1	1	0			6	1	1	0
	7	0	1	1			7	0	1	1			7	0	0	0			7	1	1	0
	8	1	1	0			8	1	1	0			8	0	1	1			8	1	1	0
	9	1	1	0			9	1	1	0			9	1	1	0			9	1	1	0
	10	0	0	0			10	1	1	0			10	0	0	0			10	0	0	0
	11	1	1	0			11	1	1	0			11	1	1	0			11	1	1	0
	12	0	1	1			12	0	1	1			12	1	1	0			12	1	1	0
	13	0	1	1			13	1	1	0			13	1	1	0			13	1	1	0
		PRE	POST	GAIN				PRE	POST	GAIN				PRE	POST	GAIN				PRE	POST	GAIN
	average	0.615385	0.923077	0.307692			average	0.846154	1	0.153846			average	0.769231	0.692308	-0.0769231			average	0.923077	0.923077	0
	median	1	1	0			median	1	1	0			median	1	1	0			median	1	1	0
	SD	0.50637	0.27735				SD	0.375534	0				SD	0.438529	0.480384				SD	0.27735	0.27735
	Pooled SD	0.408248	Effect size (Cohen's d)	0.753689			Pooled SD	0.265543	Effect size (Cohen's d)	0.579365			Pooled SD	0.459933	Effect size (Cohen's d)	-0.167248			Pooled SD	0.27735	Effect size (Cohen's d)	0
	N		Correction factor	0.855689			N		Correction factor	0.855689			N		Correction factor	0.855689			N		Correction factor	0.855689
	13						13						13						13
			adjusted with correction factor	0.644924					adjusted with correction factor	0.495757					adjusted with correction factor	-0.143113					adjusted with correction factor	0
	average	0.619412	0.887527	0.364555			average	0.793366	0.9375	0.226925			average	0.745158	0.698293	-0.029533			average	0.851634	0.887527	0.0475383
	median	1	1				median	1	1				median	1	1				median	1	1
		max gain	actual gain	norm gain				max gain	actual gain	norm gain				max gain	actual gain	norm gain				max gain	actual gain	norm gain
		0.380588	0.268115	0.704475				0.206634	0.144134	0.697532				0.254842	-0.0468651	-0.183899				0.148366	0.0358927	0.24192
	SD	0.452726	0.297292				SD	0.373095	0.25				SD	0.399697	0.440321				SD	0.323666	0.297292
	Pooled SD	0.382977	Cohen's d	0.700081			Pooled SD	0.317569	Cohen's d	0.453865			Pooled SD	0.4205	Cohen's d	-0.111451			Pooled SD	0.310759	Cohen's d	0.1155
